# Supplementary material for: Tumor Detection and Characterization Using Microwave Imaging Technique—An Experimental Calibration Approach
Source: Sensors (Basel). 2026 Feb 4;26(3):1014. doi: 10.3390/s26031014 (PMC12900151; doi:10.3390/s26031014)
Supplement: Supplementary file 1 [file sensors-26-01014-s001.zip]

Archive with 1 entries (1 files):
- sensors-4100159-supplementary.pdf
